# Supplementary material for: First Isolation and Characteristics of Bovine Parainfluenza Virus Type 3 from Yaks
Source: Pathogens. 2022 Aug 24;11(9):962. doi: 10.3390/pathogens11090962 (PMC9503188; doi:10.3390/pathogens11090962)
Supplement: Supplementary file 1 [file pathogens-11-00962-s001.zip]

Archive with 2 entries (1 files):
- Supplementary Materials/Supplementary Table S1.xlsx
- Supplementary Materials/
