# Supplementary material for: First Isolation and Characteristics of Bovine Parainfluenza Virus Type 3 from Yaks
Source: Pathogens. 2022 Aug 24;11(9):962. doi: 10.3390/pathogens11090962 (PMC9503188; doi:10.3390/pathogens11090962)
Supplement: Supplementary file 1 [file pathogens-11-00962-s001.zip › Supplementary Materials/Supplementary Table S1.xlsx]

## Sheet: Sheet1
Supplementary Table S1. PCR primers used for complete genome amplification of clinical samples
Name	Primer Sequence (5′-3′)	Position
BPIV3-1F	ACCAAACAAGAGGAGAGACTTG	1-1963
BPIV3-1R	ATTGTTGTGCTGAGCCTTGT
BPIV3-2F	AGACTCCATCCACAACCCA	1750-3697
BPIV3-2R	CTTGTGTCTGGGAACTACTGTG
BPIV3-3F	TCAAAGGCAAAACAGTCATACAT	3482-5728
BPIV3-3R	TCCTACTGAGCTTTGAATTGACTGT
BPIV3-4F	AACAGTACTAGTTCCAGGAAGAAGC	5396-7884
BPIV3-4R	GGACAGCCAGTTAAATTGCATATTAC
BPIV3-5F	CAGTAGGACCGGGGATTTA	7880-9902
BPIV3-5R	TGTCCTCCGTGTCTTTCTCTA
BPIV3-6F	CCTTTTTCCGAACTTTTGG	9734-12509
BPIV3-6R	GTAGTCACTGGTGTCAGAATCTTTA
BPIV3-7F	AGGAGGAAGAATGATAAATGG	12105-13822
BPIV3-7R	TTCTTGGATTATCGTCACAGTTA
BPIV3-8F	GTGTGTTGTTTAGCAGAAATAGC	13501-15474
BPIV3-8R	ACCAAACAAGAGAAAAACTCTGT
